# Supplementary material for: GPS-CCD: A Novel Computational Program for the Prediction of Calpain Cleavage Sites
Source: PLoS One. 2011 Apr 20;6(4):e19001. doi: 10.1371/journal.pone.0019001 (PMC3080405; doi:10.1371/journal.pone.0019001)
Supplement: Table S1 — We collected 368 experimentally identified calpain cleavage sites in 130 unique proteins from the scientific literatures (PubMed). a. UniProt, the UniProt accession number; b. Position, the position of a calpain cleavage site, while its following bond can be disrupted by calpain; c. PMID, the primary references. (XLS) [file pone.0019001.s001.xls]

## Sheet: Supplementary Table S1
Table S1 – We collected 368 experimentally indentified calpain cleavage sites in 130 unique proteins from the scientific literatures (PubMed). a. UniProt, the UniProt accession number; b. Position, the position of a calpain cleavage site, while its following bond can be disrupted by calpain; c. PMID, the primary references.
UniProta	Positionb	Organism	PMIDc
P11532	690	Homo sapiens	1490998
P11532	1992	Homo sapiens	1490998
P17289	22	Bos taurus	1681901
P17289	30	Bos taurus	1681901
P68871	9	Homo sapiens	6331510
P69905	12	Homo sapiens	6331510
P18493	384	Bos taurus	9074620
P18493	480	Bos taurus	9074620
P18493	502	Bos taurus	9074620
P18493	658	Bos taurus	9074620
P03995	29	Mus musculus	9526038
P03995	56	Mus musculus	9526038
P00518	303	Oryctolagus cuniculus	10375405
P55211	115	Homo sapiens	10671558
P55211	330	Homo sapiens	10671558
O35926	100	Mus musculus	11784720
O35926	105	Mus musculus	11784720
O35926	108	Mus musculus	11784720
P61586	180	Homo sapiens	11964413
P31944	152	Homo sapiens	12200134;15380478
P37840	18	Homo sapiens	17005155
P37840	31	Homo sapiens	17005155
P37840	39	Homo sapiens	17005155
P37840	57	Homo sapiens	12887682;17005155
P37840	73	Homo sapiens	12887682
P37840	75	Homo sapiens	12887682
P37840	83	Homo sapiens	12887682
P37840	114	Homo sapiens	12887682
P37840	122	Homo sapiens	12887682
Q6NZI2	30	Homo sapiens	15242332
Q6NZI2	370	Homo sapiens	15242332
P55957	54	Homo sapiens	11404357;12000759
P55957	70	Homo sapiens	11940658
P10415	73	Homo sapiens	12000759
P22692	23	Homo sapiens	15843151
P22692	107	Homo sapiens	15843151
P22692	143	Homo sapiens	15843151
P22692	159	Homo sapiens	15843151
P24593	22	Homo sapiens	15843151
P24593	161	Homo sapiens	15843151
P24593	172	Homo sapiens	15843151
Q9H1Y0	193	Homo sapiens	16998475
P01583	118	Homo sapiens	2115174
P05129	321	Homo sapiens	2537303
P05129	338	Homo sapiens	2537303
P05771	311	Homo sapiens	2537303
P05771	320	Homo sapiens	2537303
P17252	309	Homo sapiens	2537303
P17252	316	Homo sapiens	2537303
P17252	324	Homo sapiens	2537303
P46193	26	Bos taurus	2540167
Q01814	1124	Homo sapiens	2542272
Q01814	1135	Homo sapiens	2542272
P00789	17	Gallus gallus	2829834
O42134	35	Gallus gallus	2829834
Q13813	1176	Homo sapiens	2844821;2850618;14599290;17209560
Q13813	1230	Homo sapiens	2844821;2850618;14599290;17209560
P04275	763	Homo sapiens	2845608
P04275	1913	Homo sapiens	2845608
P08168	377	Bos taurus	7592650
P08168	380	Bos taurus	7592650
P08168	385	Bos taurus	7592650
P05106	761	Homo sapiens	7592818;10571053
P05106	767	Homo sapiens	7592818;10571053;12860973
P05106	768	Homo sapiens	10571053
P05106	769	Homo sapiens	10571053
P05106	773	Homo sapiens	7592818;10571053;12860973;19470579
P05106	780	Homo sapiens	7592818;10571053;12860973;19470579
P05106	785	Homo sapiens	7592818;10571053;12860973;19470579
P00533	683	Homo sapiens	8055914
P00533	733	Homo sapiens	8055914
P00533	1030	Homo sapiens	8055914
P00533	1059	Homo sapiens	8055914
P00533	1086	Homo sapiens	8055914
P00533	1151	Homo sapiens	8055914
P00533	1185	Homo sapiens	8055914
P11843	11	Bos taurus	9485487
P11843	17	Bos taurus	9485487;8405363
P11843	22	Bos taurus	9485487
P02522	8	Bos taurus	9485487
P07318	12	Bos taurus	9485487
P07318	15	Bos taurus	9485487
P07318	53	Bos taurus	8405363
P19141	5	Bos taurus	9485487
P19141	10	Bos taurus	9485487
P19141	15	Bos taurus	8405363
P19141	17	Bos taurus	8405363
P11842	18	Bos taurus	8405363
P10894	880	Bos taurus	8429045
P10894	1208	Bos taurus	8429045
Q02440	1140	Gallus gallus	8663447
P11716	1400	Oryctolagus cuniculus	9312113
P11716	2844	Oryctolagus cuniculus	9312113
P60709	37	Homo sapiens	9472000
P32119	181	Homo sapiens	9602152
P32119	182	Homo sapiens	9602152
P32119	183	Homo sapiens	9602152
P32119	193	Homo sapiens	9602152
P32119	194	Homo sapiens	9602152
P08414	23	Mus musculus	9685336
P08414	199	Mus musculus	9685336
P35240	294	Homo sapiens	9701243
P35240	298	Homo sapiens	9701243
Q07812	28	Homo sapiens	9764817;12490315
P14100	126	Bos taurus	9784246
P23109	85	Homo sapiens	9857047;15488771
P23109	97	Homo sapiens	9857047;15488771
Q01432	87	Homo sapiens	9857047;15488771
Q01432	89	Homo sapiens	9857047;15488771
P11277	2058	Homo sapiens	9989581
P11277	2061	Homo sapiens	9989581
Q01082	1440	Homo sapiens	17209560
Q01082	1447	Homo sapiens	17209560
Q01082	1467	Homo sapiens	17209560
Q01082	1482	Homo sapiens	17209560
Q01082	2066	Homo sapiens	9989581
P07384	27	Homo sapiens	1607367
Q9Y490	433	Homo sapiens	10545199;2120593;2824061
P12841	90	Rattus norvegicus	10600648
P17325	42	Rattus norvegicus	10600648
P17325	62	Rattus norvegicus	10600648
P17325	90	Rattus norvegicus	10600648
P17325	164	Rattus norvegicus	10600648
P61809	98	Mus musculus	10830966
P35436	1278	Mus musculus	10846184;11553682
P35436	1329	Mus musculus	11553682
O08736	132	Mus musculus	10953012
O08736	158	Mus musculus	10953012
P07936	4	Rattus norvegicus	11274743
P07936	40	Rattus norvegicus	11274743;16212546
Q16849	608	Homo sapiens	11483505
Q16849	658	Homo sapiens	11483505
P24623-2	156	Rattus norvegicus	12118077
P24623-2	157	Rattus norvegicus	12118077
P24623-2	162	Rattus norvegicus	12118077
P24623-2	163	Rattus norvegicus	12118077
P24623-2	165	Rattus norvegicus	12118077
P24623-2	168	Rattus norvegicus	12118077
P23928	163	Rattus norvegicus	12118077
P23928	170	Rattus norvegicus	12118077
P39898	123	Plasmodium falciparum	12850260
P46925	124	Plasmodium falciparum	12850260
Q9Y006	123	Plasmodium falciparum	12850260
P19836	5	Rattus norvegicus	12857760
Q05329	69	Homo sapiens	14576464
Q08209	392	Homo sapiens	14627704
Q08209	424	Homo sapiens	14627704;15723976
Q08209	501	Homo sapiens	14627704;16150694
P58295	156	Rattus norvegicus	14675166
P58295	164	Rattus norvegicus	14675166
Q6QUW1	58	Lymnaea stagnalis	14973157
P13608	365	Bos taurus	15175011
P13608	474	Bos taurus	15175011
P13608	719	Bos taurus	15175011
P13608	1229	Bos taurus	15175011
P13608	1249	Bos taurus	15175011
P13608	1287	Bos taurus	15175011
P13608	1307	Bos taurus	15175011
P13608	1346	Bos taurus	15175011
P25963	50	Homo sapiens	15202778
O77788	467	Bos taurus	15530438
O77788	516	Bos taurus	15530438
P26645	127	Mus musculus	15640140
P57103	370	Homo sapiens	15680332
P57103	504	Homo sapiens	15680332
P57103	510	Homo sapiens	15680332
P57103	512	Homo sapiens	15680332
Q75NG9	22	Sus scrofa	15884856
Q75NG9	38	Sus scrofa	15884856
Q75NG9	57	Sus scrofa	15884856
P53805-2	6	Homo sapiens	15935327
P53805-2	133	Homo sapiens	15935327
Q60598	336	Mus musculus	16280362
Q60598	346	Mus musculus	16280362
Q60598	351	Mus musculus	16280362
Q60598	358	Mus musculus	16280362
P28572	17	Rattus norvegicus	16292501
P28572	31	Rattus norvegicus	16292501
Q14315	2626	Homo sapiens	16297652
P53618	528	Homo sapiens	16476741
O35098	77	Mus musculus	16495451
P55273	25	Homo sapiens	16542156
P55273	29	Homo sapiens	16542156
P55273	47	Homo sapiens	16542156
P55273	64	Homo sapiens	16542156
P55273	113	Homo sapiens	16542156
P55273	127	Homo sapiens	16542156
P50752	81	Mus musculus	16981728
Q02248	28	Mus musculus	17270735
Q02248	29	Mus musculus	17270735
Q02248	30	Mus musculus	17270735
Q02248	95	Mus musculus	17270735
Q13255	936	Homo sapiens	17270736
P54252	55	Homo sapiens	17488727
P54252	62	Homo sapiens	17488727
P54252	187	Homo sapiens	17488727
P54252	208	Homo sapiens	17488727
P54252	256	Homo sapiens	17488727
P54252	305	Homo sapiens	17488727
P49418	333	Homo sapiens	17541403
P49418	377	Homo sapiens	17541403
P49418	392	Homo sapiens	17541403
P49418	454	Homo sapiens	17541403
P49418	478	Homo sapiens	17541403
P49418	527	Homo sapiens	17541403
P49418	531	Homo sapiens	17541403
P49418	593	Homo sapiens	17541403
P49418	609	Homo sapiens	17541403
P17936	27	Homo sapiens	17655506
P17936	169	Homo sapiens	17655506
P18065	36	Homo sapiens	17655506
P18065	199	Homo sapiens	17655506
P12318	255	Homo sapiens	17848620
P12318	263	Homo sapiens	17848620
P12318	268	Homo sapiens	17848620
P12814	243	Homo sapiens	18258589
P12814	246	Homo sapiens	18258589
O15527	329	Homo sapiens	18294929
A2ASS6	9828	Mus musculus	18310072
Q9WV06	77	Mus musculus	18310072
P05783	17	Homo sapiens	18408750
P05783	30	Homo sapiens	18408750
P05783	59	Homo sapiens	18408750
P05783	64	Homo sapiens	18408750
P05783	78	Homo sapiens	18408750
P05783	80	Homo sapiens	18408750
P05783	137	Homo sapiens	18408750
P05783	186	Homo sapiens	18408750
P05783	236	Homo sapiens	18408750
P05783	253	Homo sapiens	18408750
P05783	284	Homo sapiens	18408750
P05783	285	Homo sapiens	18408750
P05783	286	Homo sapiens	18408750
P05783	290	Homo sapiens	18408750
P05783	305	Homo sapiens	18408750
P05787	72	Homo sapiens	18408750
P05787	73	Homo sapiens	18408750
P05787	75	Homo sapiens	18408750
P05787	77	Homo sapiens	18408750
P05787	79	Homo sapiens	18408750
P05787	236	Homo sapiens	18408750
P05787	440	Homo sapiens	18408750
P05787	444	Homo sapiens	18408750
P26599	163	Homo sapiens	18408750
P26599	165	Homo sapiens	18408750
Q01959	43	Homo sapiens	18468730
Q01959	71	Homo sapiens	18468730
P15311	467	Homo sapiens	18625712
P06400	810	Homo sapiens	18632617
P05905	68	HIV-1	19022302
P62944-2	691	Rattus norvegicus	19240038
P05556	771	Homo sapiens	10571053
P05556	777	Homo sapiens	10571053
P05556	778	Homo sapiens	10571053
P05556	789	Homo sapiens	10571053
P05556	791	Homo sapiens	10571053
P05107	744	Homo sapiens	10571053
P05107	724	Homo sapiens	10571053
P05107	754	Homo sapiens	10571053
P05107	760	Homo sapiens	10571053
P05107	762	Homo sapiens	10571053
P05556-5	767	Homo sapiens	10571053
P05556-5	771	Homo sapiens	10571053
P05556-5	772	Homo sapiens	10571053
P05556-5	777	Homo sapiens	10571053
P05556-5	778	Homo sapiens	10571053
P05556-5	783	Homo sapiens	10571053
P05556-5	788	Homo sapiens	10571053
P05556-5	789	Homo sapiens	10571053
P05556-5	790	Homo sapiens	10571053
P05556-5	791	Homo sapiens	10571053
P05556-5	795	Homo sapiens	10571053
P26010	746	Homo sapiens	10571053
P26010	760	Homo sapiens	10571053
P26010	765	Homo sapiens	10571053
P26010	766	Homo sapiens	10571053
P26010	769	Homo sapiens	10571053
P26010	770	Homo sapiens	10571053
P26010	773	Homo sapiens	10571053
P26010	774	Homo sapiens	10571053
P26010	778	Homo sapiens	10571053
P26010	784	Homo sapiens	10571053
P26010	785	Homo sapiens	10571053
P0C0S9	21	Bos taurus	3038857
P0C0S9	25	Bos taurus	3038857
P0C0S9	34	Bos taurus	3038857
P0C0S9	35	Bos taurus	3038857
P0C0S9	58	Bos taurus	3038857
P0C0S9	83	Bos taurus	3038857
P0C0S9	93	Bos taurus	3038857
P0C0S9	111	Bos taurus	3038857
P0C0S9	115	Bos taurus	3038857
P0C0S9	124	Bos taurus	3038857
P62808	7	Bos taurus	3038857
P62808	21	Bos taurus	3038857
P62808	41	Bos taurus	3038857
P62808	43	Bos taurus	3038857
P62808	47	Bos taurus	3038857
P62808	54	Bos taurus	3038857
P62808	65	Bos taurus	3038857
P62808	82	Bos taurus	3038857
P62808	97	Bos taurus	3038857
P62808	102	Bos taurus	3038857
P62808	106	Bos taurus	3038857
P62808	107	Bos taurus	3038857
P62808	108	Bos taurus	3038857
P62808	117	Bos taurus	3038857
P68432	11	Bos taurus	3038857
P68432	24	Bos taurus	3038857
P68432	29	Bos taurus	3038857
P68432	34	Bos taurus	3038857
P68432	35	Bos taurus	3038857
P68432	50	Bos taurus	3038857
P68432	119	Bos taurus	3038857
P68432	129	Bos taurus	3038857
P15146	99	Rattus norvegicus	14988399
P20152	19	Mus musculus	3028449;14988399
P20152	21	Mus musculus	3028449;14988399
P20152	33	Mus musculus	3028449;14988399
P20152	38	Mus musculus	3028449;14988399
P20152	51	Mus musculus	3028449;14988399
P20152	53	Mus musculus	3028449;14988399
P20152	64	Mus musculus	3028449;14988399
P20152	71	Mus musculus	3028449;14988399
P21333	1761	Homo sapiens	14988399
P28236	290	Mus musculus	9208227;14988399
P28236	300	Mus musculus	9208227;14988399
P51639	363	Rattus norvegicus	14988399
P42858	467	Homo sapiens	14981075
P42858	534	Homo sapiens	14981075
Q07820	162	Homo sapiens	20392693
O75084	464	Homo sapiens	17716656
O75084	469	Homo sapiens	17716656
Q99259	70	Homo sapiens	18599042;18599042
Q99259	90	Homo sapiens	18599042;18599042
P23978	23	Rattus norvegicus	19576516
P23978	594	Rattus norvegicus	19576516
P55210	36	Homo sapiens	19617626
P55210	45	Homo sapiens	19617626
P55210	47	Homo sapiens	19617626
P62168	36	Rattus norvegicus	19732951
P35821	76	Mus musculus	19712109
Q05397	745	Homo sapiens	20150423
Q62418	283	Mus musculus	19910490
Q62418	290	Mus musculus	19910490
O00151	271	Homo sapiens	19926129
Q6RZ07	238	Cavia porcellus	16054132
Q6RZ07	239	Cavia porcellus	16054132
Q6RZ07	246	Cavia porcellus	16054132
Q6RZ07	259	Cavia porcellus	16054132
P30301	237	Homo sapiens	16310784
P30301	238	Homo sapiens	16310784
P30301	252	Homo sapiens	16310784
P30301	259	Homo sapiens	16310784
P30301	260	Homo sapiens	16310784
P02687	16	Bos taurus	2472383
P02687	68	Bos taurus	2472383
P02687	93	Bos taurus	2472383
P02687	96	Bos taurus	2472383
P02686-5	71	Homo sapiens	16412431
P02686-5	91	Homo sapiens	16893416;18036155
P02686-5	98	Homo sapiens	16412431
P02686-5	132	Homo sapiens	16412431
Q9Z0X1	102	Mus musculus	18167347
Q9Z0X1	103	Mus musculus	17728442;19833151
Q9Z0X1	118	Mus musculus	18167347
Q07817	42	Homo sapiens	12000759
Q07817	60	Homo sapiens	10953012
