# Supplementary material for: GPS-CCD: A Novel Computational Program for the Prediction of Calpain Cleavage Sites
Source: PLoS One. 2011 Apr 20;6(4):e19001. doi: 10.1371/journal.pone.0019001 (PMC3080405; doi:10.1371/journal.pone.0019001)
Supplement: Table S2 — From previous experimental studies, we also collected 196 calpain cleavage substrates. The exact calpain cleavage sites had not yet been experimentally determined. The default threshold (high) was adopted for GPS-CCD 1.0. (XLS) [file pone.0019001.s002.xls]

## Sheet: Supplementary Table S2
Table S2 - From previous experimental studies, we also collected 196 calpain cleavage substrates. The exact calpain cleavage sites had not yet been experimentally determined. The default threshold (high) was adopted for GPS-CCD 1.0.
UniProt	Predicted calpain cleavage sites	Organism	PMID
P01106	35, 36, 37, 39, 40, 41, 42, 70, 145, 150, 153, 154, 158, 159, 160, 161, 171, 182, 209, 212, 215, 216, 222, 224, 225, 226, 228, 229, 232, 233, 234, 241, 248, 269, 276, 277, 278, 279, 280, 285, 286, 287, 288, 310, 323, 328, 331, 343, 363, 371, 405, 407, 414, 428	Homo sapiens	12054425
P02340	5, 9, 61, 66, 72, 88, 119, 120, 152, 305, 306, 307, 308, 364, 366, 372, 373, 374, 380	Mus musculus	9111352
P02641	10, 18, 20, 21, 22, 23, 24, 30, 51, 65, 111, 121, 124, 126, 128, 131, 133, 135, 143, 146, 153, 155, 163, 169, 172, 192, 193, 196, 200, 260, 269, 270, 275	Oryctolagus cuniculus	1829457
P04150	11, 20, 40, 42, 43, 48, 49, 50, 51, 53, 54, 60, 62, 72, 73, 79, 130, 133, 136, 140, 141, 144, 145, 146, 147, 148, 149, 150, 151, 153, 154, 164, 171, 175, 209, 272, 325, 342, 345, 346, 351, 352, 397, 402, 403, 407, 408, 409, 410, 411, 412, 413, 414, 415, 498, 501, 508, 509, 511, 512, 519, 523, 621, 657	Homo sapiens	18640094
P04156	117, 119, 122, 131, 191, 194, 207, 229, 235, 236	Homo sapiens	15026410; 15525638; 16120605; 20154089
P04626	63, 130, 131, 354, 609, 652, 653, 691, 704, 709, 758, 799, 818, 1053, 1055, 1062, 1074, 1099, 1158, 1166, 1167, 1168, 1206, 1237, 1238	Homo sapiens	19946330
P04637	1, 2, 5, 9, 44, 77, 78, 82, 83, 85, 86, 94, 95, 102, 105, 125, 126, 158, 163, 312, 313, 314, 315, 318, 363, 370, 373, 378, 380	Homo sapiens	9111352; 15807633; 16271620
P04775	5, 6, 33, 35, 38, 48, 104, 107, 110, 217, 223, 229, 438, 450, 454, 457, 459, 460, 461, 462, 463, 464, 465, 466, 467, 468, 469, 470, 471, 474, 483, 490, 491, 492, 493, 494, 496, 502, 504, 508, 511, 513, 514, 515, 526, 527, 532, 560, 567, 578, 588, 627, 628, 629, 630, 632, 633, 636, 657, 663, 664, 682, 685, 690, 706, 708, 712, 719, 792, 847, 992, 1079, 1102, 1129, 1136, 1137, 1139, 1140, 1141, 1142…	Rattus norvegicus	19692609
P08107	1, 2, 3, 60, 254, 261, 274, 275, 276, 277, 279, 281, 418, 422, 423, 428, 431, 462, 489, 497, 516, 519, 532, 537, 540, 543, 632	Homo sapiens	19272443; 20171158; 17122138
P08592	29, 270, 273, 274, 275, 276, 277, 278, 279, 280, 281, 282, 291, 351, 352, 353, 354, 358, 368, 399, 402, 405, 407, 410, 421, 443, 481, 507, 522, 527, 549, 606, 641, 651, 652, 670, 751, 756	Rattus norvegicus	18007179
P09543	170, 202, 203, 204, 285, 290, 303, 308, 413, 416	Homo sapiens	12485412
P09803	39, 113, 119, 142, 152, 181, 223, 276, 282, 287, 338, 358, 384, 473, 512, 547, 793, 794, 825, 848, 849, 851, 852	Mus musculus	19154987
P09951	15, 26, 36, 37, 41, 44, 45, 46, 47, 48, 49, 50, 51, 52, 53, 54, 55, 56, 57, 58, 59, 60, 61, 62, 63, 64, 65, 70, 77, 81, 87, 88, 89, 90, 91, 92, 93, 94, 95, 96, 100, 109, 110, 152, 176, 217, 301, 303, 338, 419, 421, 422, 423, 424, 431, 432, 433, 434, 438, 443, 447, 450, 451, 455, 456, 457, 458, 462, 463, 474, 480, 481, 482, 500, 510, 511, 514, 515, 516, 517, 518, 519, 520, 522, 524, 525, 527, 529,…	Rattus norvegicus	16373512; 16351572
P10275	27, 35, 44, 46, 47, 63, 64, 65, 66, 67, 68, 69, 70, 71, 72, 73, 74, 75, 76, 77, 78, 79, 80, 81, 82, 83, 84, 85, 86, 87, 88, 89, 90, 92, 93, 119, 138, 140, 141, 144, 146, 147, 148, 156, 163, 166, 192, 193, 196, 198, 200, 201, 202, 203, 204, 205, 207, 208, 209, 212, 213, 214, 216, 217, 218, 225, 304, 332, 336, 337, 338, 340, 421, 422, 426, 427, 428, 429, 430, 475, 635, 647, 648, 649, 650, 653, 654,…	Homo sapiens	17178871; 17909000; 18726991
P10361	5, 9, 66, 69, 70, 74, 76, 85, 92, 93, 147, 156, 309, 310, 311, 312, 315, 316, 317, 318, 361, 363, 364, 370, 374, 375, 376, 377, 378, 384	Rattus norvegicus	19652454
P10636	1, 2, 67, 72, 76, 89, 90, 94, 109, 123, 167, 172, 231, 235, 236, 241, 242, 243, 248, 253, 254, 257, 281, 290, 323, 361, 363, 364, 365, 369, 375, 380, 385, 396, 397, 398, 399, 400, 401, 402, 403, 404, 405, 423, 424, 432, 433, 443, 446, 447, 448, 450, 451, 452, 453, 469, 472, 473, 474, 486, 487, 489, 490, 491, 492, 497, 502, 503, 514, 521, 524, 527, 528, 530, 531, 533, 546, 547, 554, 555, 558, 560,…	Homo sapiens	7588778; 16125733
P11217	1, 2, 416, 457, 465, 671, 673, 674, 676, 747, 751, 792, 813	Homo sapiens	11331208
P11507	27, 33, 117, 138, 141, 174, 189, 209, 243, 250, 333, 334, 335, 497, 512, 514, 538, 571, 705, 726, 727, 729, 734, 922, 923	Rattus norvegicus	16155100
P11940	3, 94, 183, 184, 257, 275, 277, 284, 328, 359, 379, 387, 390, 391, 422, 432, 440, 441, 457, 464, 465, 470, 477, 478, 485, 486, 488, 489, 490, 491, 495, 496, 497, 498, 499, 500, 501, 502, 503, 505, 506, 525, 531, 532, 533, 538, 540, 541, 546, 550, 551, 552, 604, 615, 622, 624, 625, 626, 627, 628, 629, 630, 631, 632	Homo sapiens	14739600
P11983	2, 18, 23, 24, 25, 33, 40, 108, 158, 185, 271, 279, 288, 309, 328, 329, 332, 372, 377, 378, 407, 437, 446, 456	Mus musculus	17804406
P12830	123, 136, 141, 144, 150, 179, 285, 306, 356, 358, 364, 365, 369, 400, 468, 473, 510, 545, 575, 682, 791, 792, 823, 846, 847, 849, 850	Homo sapiens	12393869; 15538719
P12965	2, 90, 98, 99, 100, 101, 102, 125, 189, 314, 350	Xenopus laevis	2555717
P13234	3, 15, 19, 20, 23, 317, 323, 327, 328, 330, 331, 332, 335, 336, 337, 338, 339, 340, 341, 342, 346, 347, 349, 352, 353, 354, 355, 369, 381, 391, 399, 405, 413, 414, 415, 419, 442, 460, 462	Rattus norvegicus	15537635; 16351572
P13796	2, 90, 113, 115, 116, 189, 199, 252, 313, 357, 408, 535, 536, 539, 540, 541, 542, 547, 598	Homo sapiens	20183869
P14672	9, 12, 70, 154, 268, 336, 420, 484	Homo sapiens	15014085
P16086	19, 36, 93, 128, 147, 234, 252, 328, 350, 428, 446, 552, 553, 601, 622, 632, 650, 678, 717, 763, 830, 869, 876, 883, 887, 940, 943, 950, 957, 987, 1025, 1037, 1045, 1059, 1063, 1065, 1073, 1116, 1120, 1151, 1171, 1176, 1177, 1222, 1229, 1230, 1272, 1300, 1301, 1336, 1424, 1505, 1548, 1551, 1554, 1579, 1600, 1634, 1652, 1654, 1655, 1656, 1658, 1718, 1725, 1726, 1727, 1733, 1743, 1750, 1753, 1755, …	Rattus norvegicus	16882358; 19659897; 19715754; 19639589
P16284	1, 40, 65, 94, 128, 178, 220, 223, 227, 228, 230, 231, 233, 234, 239, 312, 315, 325, 376, 446, 454, 458, 509, 561, 582, 585, 593, 634, 636, 637, 638, 697, 705, 717, 725, 732	Homo sapiens	15550032; 15985533
P16453	1, 32, 35, 36, 43, 150, 151, 162, 163, 173, 331, 378, 483, 492, 493, 559, 579, 581, 586, 588, 589, 590, 594	Rattus norvegicus	10814538
P17540	18, 42, 146, 169, 175, 197, 362, 385, 408	Homo sapiens	11331208
P17661	2, 5, 6, 7, 8, 9, 10, 12, 15, 18, 19, 44, 46, 47, 50, 51, 54, 55, 57, 60, 67, 70, 75, 77, 78, 80, 137, 139, 141, 144, 145, 163, 170, 251, 255, 256, 258, 260, 262, 264, 265, 278, 304, 305, 314, 315, 441, 470	Homo sapiens	16180082
P18031	2, 76, 83, 84, 85, 86, 164, 305, 355, 371, 379, 380, 381, 383, 384, 385, 389, 392, 420	Homo sapiens	15247926; 17576811
P18052	24, 25, 26, 30, 41, 43, 50, 51, 52, 53, 54, 57, 58, 59, 60, 61, 65, 70, 80, 83, 89, 90, 91, 93, 95, 96, 97, 98, 99, 100, 101, 102, 128, 129, 132, 133, 134, 184, 199, 200, 207, 208, 279, 282, 315, 341, 510, 513, 580, 749, 750, 751, 795, 797	Mus musculus	11429406
P18206	17, 41, 48, 49, 53, 55, 56, 71, 95, 96, 183, 238, 339, 344, 349, 351, 352, 357, 371, 375, 378, 379, 380, 389, 442, 449, 463, 467, 471, 472, 474, 482, 483, 484, 488, 489, 552, 559, 573, 575, 577, 584, 592, 596, 599, 612, 613, 641, 646, 651, 652, 653, 654, 655, 656, 659, 662, 666, 669, 670, 683, 757, 758, 759, 766, 779, 784, 791, 792, 858, 874, 968, 974, 998, 1031, 1033, 1067, 1075, 1083, 1099, 110…	Homo sapiens	12490576
P18266	1, 2, 3, 8, 18, 27, 39, 41, 42, 44, 45, 151, 368, 376, 386, 387, 388, 393, 394, 395, 396, 397, 398, 399, 401, 409, 411, 413, 414, 415, 416, 417, 418, 419, 420	Rattus norvegicus	19714564
P18484	38, 148, 165, 212, 213, 214, 215, 223, 229, 234, 237, 238, 239, 245, 300, 303, 377, 386, 405, 487, 563, 576, 584, 586, 599, 631, 639, 649, 651, 652, 653, 654, 655, 656, 665, 672, 673, 695, 698, 751, 844, 920	Rattus norvegicus	19240038
P19022	73, 96, 122, 155, 192, 226, 310, 314, 315, 316, 346, 376, 471, 484, 497, 536, 538, 560, 580, 815, 823, 871, 872, 874, 875, 876, 878, 879	Homo sapiens	19420263
P19332	1, 2, 56, 61, 65, 77, 80, 83, 84, 112, 113, 153, 155, 171, 218, 220, 225, 226, 227, 229, 230, 231, 232, 233, 235, 237, 238, 239, 240, 241, 242, 243, 244, 246, 247, 248, 249, 250, 276, 277, 284, 329, 335, 348, 353, 361, 367, 372, 374, 387, 391, 392, 393, 403, 411, 416, 435, 436, 441, 447, 452, 463, 467, 475, 477, 478, 479, 480, 481, 484, 485, 486, 487, 488, 490, 491, 496, 508, 515, 518, 521, 522, …	Rattus norvegicus	16882358
P19429	8, 9, 10, 14, 27, 29, 30, 42, 43, 44, 50, 62, 160, 170, 182, 185	Homo sapiens	16180082; 16005017
P19490	50, 124, 165, 308, 350, 401, 523, 578, 635, 654, 708, 757, 802, 804, 856, 857, 862, 863, 864, 869, 872, 874, 877, 881, 888, 889, 903	Rattus norvegicus	10773202
P19491	30, 176, 200, 315, 323, 357, 421, 423, 530, 642, 661, 707, 712, 715, 764, 809, 811, 847, 848, 849, 850, 854, 859, 862, 864, 866, 867	Rattus norvegicus	10773202; 14625034
P19793	19, 20, 21, 24, 26, 28, 29, 42, 48, 52, 53, 54, 55, 60, 68, 77, 78, 90, 94, 95, 102, 120, 215, 224, 228, 229, 341, 343	Homo sapiens	8780715; 18544536
P20029	15, 86, 171, 189, 290, 294, 295, 297, 301, 302, 303, 305, 324, 332, 344, 403, 407, 436, 442, 447, 452, 453, 455, 468, 596, 599, 618	Mus musculus	19336499
P20248	3, 14, 19, 20, 37, 42, 47, 51, 54, 55, 70, 71, 72, 73, 114, 116, 119, 173, 385, 409, 414	Homo sapiens	12105198
P20444	19, 35, 177, 213, 216, 217, 218, 267, 324, 365, 562, 582, 668	Mus musculus	11474809
P20810	5, 7, 10, 12, 29, 32, 34, 35, 37, 38, 39, 43, 45, 47, 48, 55, 60, 74, 79, 85, 87, 88, 89, 90, 92, 94, 95, 96, 97, 100, 115, 118, 121, 136, 141, 177, 187, 195, 200, 209, 222, 260, 261, 266, 268, 269, 270, 271, 276, 295, 299, 301, 302, 396, 397, 398, 400, 416, 417, 426, 466, 529, 543, 544, 547, 549, 550, 551, 552, 553, 554, 640, 641, 671, 679, 680, 681, 682, 683, 684, 687, 688, 689, 699, 700, 701, …	Homo sapiens	14594950; 17498717
P20930	28, 122, 127, 129, 139, 141, 147, 155, 158, 162, 163, 187, 189, 194, 266, 267, 268, 269, 270, 272, 273, 275, 278, 279, 280, 285, 292, 293, 294, 295, 296, 298, 351, 352, 356, 360, 361, 362, 363, 364, 367, 369, 370, 371, 372, 373, 374, 375, 376, 377, 378, 385, 391, 397, 398, 399, 401, 403, 404, 405, 406, 407, 409, 413, 416, 419, 421, 422, 438, 454, 455, 458, 461, 463, 464, 466, 470, 473, 489, 506, …	Homo sapiens	19286660
P21272	42, 43, 44, 46, 47, 48, 49, 50, 77, 78, 97, 118, 119, 123, 125, 134, 154, 176, 178, 179, 180, 181, 182, 183, 184, 185, 187, 188, 189, 190, 196, 197, 203, 204, 212, 213, 214, 217, 223, 236, 238, 250, 259, 273, 277	Rattus norvegicus	16646084
P22415	2, 7, 13, 25, 34, 37, 38, 39, 40, 42, 82, 92, 95, 97, 132, 133, 137, 138, 140, 141, 142, 143, 144, 149, 150, 151, 152, 171, 173, 176, 177, 183, 195, 196, 199, 201, 204, 206, 208, 240, 262, 286	Homo sapiens	19491096
P23634	1, 2, 59, 67, 272, 322, 346, 353, 360, 479, 517, 554, 578, 579, 580, 762, 810, 871, 891, 953, 1087, 1121, 1132, 1144, 1151, 1235, 1238	Homo sapiens	12540962; 12829699
P23693	5, 9, 13, 14, 20, 21, 22, 28, 30, 31, 43, 44, 45, 51, 63, 70, 171, 186	Rattus norvegicus	11195789; 12016265; 14575308; 15543935
P24385	37, 103, 120, 197, 210, 216, 218, 265, 270	Homo sapiens	9353308
P24864	5, 10, 32, 36, 58, 347, 381, 382, 384, 385, 386, 387, 390, 392, 394, 403, 404, 410	Homo sapiens	12569370; 16322214
P25705	12, 15, 27, 52, 108, 173, 175, 258, 260, 281, 282, 286, 327, 328, 329, 365, 378, 418, 419, 421, 423, 424, 427, 430, 454, 524	Homo sapiens	19651121
P25961	2, 5, 64, 74, 75, 82, 265, 272, 393, 407, 408, 491, 492, 493, 494, 495, 497, 506, 507, 509, 515, 517, 531, 547, 552, 553, 576, 577	Rattus norvegicus	15691895
P26039	40, 41, 153, 162, 281, 302, 389, 433, 454, 466, 476, 477, 481, 483, 489, 496, 497, 500, 501, 504, 507, 508, 510, 517, 544, 559, 561, 588, 610, 623, 624, 625, 629, 630, 631, 638, 639, 653, 676, 678, 679, 681, 683, 684, 685, 692, 697, 699, 712, 721, 773, 776, 779, 791, 823, 831, 838, 857, 858, 872, 875, 876, 877, 891, 893, 898, 900, 902, 907, 918, 923, 924, 925, 926, 927, 928, 929, 930, 931, 932, 9…	Mus musculus	16723743
P26664	1, 2, 3, 4, 14, 15, 16, 17, 47, 50, 54, 55, 56, 60, 61, 62, 67, 76, 195, 251, 338, 397, 403, 423, 522, 564, 1011, 1063, 1064, 1071, 1090, 1091, 1153, 1154, 1162, 1170, 1205, 1213, 1214, 1227, 1229, 1233, 1238, 1239, 1244, 1253, 1263, 1286, 1287, 1346, 1347, 1348, 1354, 1355, 1356, 1370, 1404, 1424, 1489, 1492, 1596, 1597, 1598, 1689, 1728, 1736, 1738, 1739, 1744, 1746, 1779, 1795, 1798, 1802, 180…	Hepatitis C virus genotype 1a	15479828
P27008	1, 95, 138, 188, 196, 203, 227, 229, 230, 231, 240, 325, 362, 363, 374, 375, 376, 380, 381, 382, 383, 384, 386, 392, 441, 448, 464, 471, 474, 475, 504, 505, 506, 507, 508, 509, 515, 602, 605, 656, 661, 662, 707, 710, 714, 717, 721, 722, 723, 724, 725, 726, 727, 786, 822, 878, 939, 952, 955	Rattus norvegicus	12493564
P27105	1, 11, 13, 16, 19, 138, 146, 155, 198, 210, 212, 215, 217, 222, 223, 232, 241, 242, 243, 260, 268	Homo sapiens	12130500
P27987	21, 23, 30, 31, 32, 33, 42, 83, 85, 86, 87, 88, 89, 91, 92, 93, 94, 95, 96, 97, 98, 107, 114, 117, 118, 119, 120, 135, 142, 160, 162, 163, 164, 165, 170, 171, 172, 173, 183, 193, 200, 226, 245, 247, 248, 307, 311, 312, 314, 334, 351, 354, 390, 400, 401, 402, 404, 405, 410, 412, 427, 428, 433, 454, 464, 467, 468, 527, 540, 543, 586, 591, 599, 602, 603, 604, 605, 606, 607, 608, 609, 610, 611, 620, …	Homo sapiens	12906709
P28867	23, 39, 45, 46, 137, 149, 296, 297, 298, 303, 304, 402, 618	Mus musculus	11474809
P29350	124, 231, 260, 264, 351, 492, 497, 500, 502, 526, 527, 551, 552, 553, 554, 555, 556, 557, 559, 578, 580, 581, 582, 584, 586, 587, 589, 590, 593	Homo sapiens	20398180
P29473	2, 5, 8, 39, 40, 41, 45, 46, 52, 53, 61, 62, 112, 126, 144, 156, 227, 305, 493, 502, 508, 516, 526, 531, 534, 536, 537, 541, 544, 601, 602, 639, 640, 642, 645, 677, 726, 740, 747, 767, 772, 775, 776, 777, 778, 783, 794, 835, 840, 868, 893, 896, 924, 945, 949, 1080, 1099, 1127, 1128, 1130, 1134, 1173, 1176, 1178, 1188	Bos taurus	18624772
P29475	55, 85, 121, 136, 170, 176, 195, 196, 197, 198, 206, 224, 225, 282, 288, 289, 290, 291, 295, 296, 297, 324, 354, 390, 461, 539, 622, 764, 854, 860, 861, 863, 964, 998, 1003, 1004, 1007, 1008, 1009, 1012, 1013, 1014, 1031, 1115, 1121, 1122, 1124, 1131, 1132, 1134, 1183, 1318, 1341, 1345, 1378, 1411, 1414, 1432	Homo sapiens	19457105
P29476	10, 55, 85, 121, 136, 148, 150, 156, 170, 176, 179, 219, 220, 221, 225, 283, 284, 285, 286, 290, 291, 292, 295, 319, 456, 534, 617, 759, 849, 858, 959, 993, 998, 999, 1002, 1003, 1004, 1008, 1026, 1110, 1119, 1129, 1178, 1313, 1336, 1340, 1373, 1406, 1409, 1427	Rattus norvegicus	12694405; 19715754
P29477	19, 49, 72, 73, 114, 120, 235, 313, 532, 537, 548, 643, 707, 738, 741, 742, 743, 746, 748, 849, 905, 909, 964, 1027, 1067, 1090, 1093, 1098, 1112, 1137	Mus musculus	18650263
P29966	2, 11, 12, 14, 15, 16, 22, 23, 24, 25, 26, 30, 31, 32, 33, 49, 51, 52, 59, 61, 62, 68, 69, 73, 76, 78, 79, 80, 81, 82, 83, 84, 86, 87, 92, 93, 97, 98, 99, 100, 104, 121, 126, 127, 128, 129, 130, 131, 132, 133, 134, 135, 137, 138, 140, 141, 147, 148, 158, 159, 202, 204, 205, 206, 207, 208, 209, 210, 211, 212, 214, 215, 216, 231, 236, 242, 243, 245, 256, 258, 268, 273, 278, 279, 280, 283, 284, 294,…	Homo sapiens	15239673
P30048	2, 10, 11, 18, 28, 54, 55, 57, 61, 66, 165, 214, 240, 255	Homo sapiens	17060495
P30086	108, 161	Homo sapiens	17018026
P30307	2, 6, 7, 15, 16, 22, 23, 64, 83, 84, 86, 88, 148, 177, 207, 212, 215, 222, 303, 314, 457, 461	Homo sapiens	17525741
P30419	7, 8, 9, 10, 13, 53, 61, 62, 63, 64, 65, 66, 67, 68, 72, 75, 82, 93, 112, 227, 286, 327, 366, 417, 426	Homo sapiens	16129091
P30561	2, 9, 13, 19, 20, 21, 22, 31, 43, 77, 145, 188, 433, 437, 438, 444, 495, 501, 516, 616, 618, 619, 620, 624, 625, 653, 677, 684, 754, 757, 759, 760, 790, 818, 821	Mus musculus	2829744
P31016	33, 34, 135, 138, 150, 253, 255, 269, 279, 293, 380, 390, 408, 417, 421, 423, 424, 486, 496, 518, 617, 621, 639, 669, 670, 681	Rattus norvegicus	10825658
P31717	8, 10, 13, 53, 61, 62, 63, 64, 65, 66, 67, 68, 72, 75, 82, 93, 112, 227, 286, 327, 366, 417, 426	Bos taurus	9633510
P32418	8, 114, 115, 143, 334, 355, 361, 364, 367, 372, 387, 501, 504, 522, 550, 702, 844, 851, 856, 859, 862, 872, 901	Homo sapiens	19094959
P34080	35, 99, 158, 194, 235, 238, 260	Rattus norvegicus	12646165
P35228	34, 50, 54, 55, 75, 80, 120, 126, 170, 241, 451, 510, 649, 721, 743, 744, 747, 748, 766, 851, 874, 898, 911, 1049, 1065, 1073, 1099, 1118, 1142, 1145, 1147, 1149, 1151, 1152	Homo sapiens	11786228
P35234	52, 84, 146, 366, 367	Rattus norvegicus	19625523
P35354	111, 136, 233, 256, 424, 437, 439, 440, 441, 442, 468, 582, 589	Homo sapiens	17177291
P35384	53, 83, 114, 144, 147, 151, 152, 175, 176, 271, 272, 306, 386, 557, 885, 887, 888, 891, 892, 894, 896, 897, 898, 899, 900, 901, 902, 904, 905, 906, 907, 908, 909, 912, 913, 914, 915, 916, 917, 918, 919, 920, 921, 933, 934, 935, 936, 940, 945, 948, 954, 955, 956, 957, 962, 963, 964, 996, 998, 1004, 1006, 1015, 1040, 1064, 1072, 1084	Bos taurus	12783889
P35568	1, 2, 20, 56, 57, 61, 128, 143, 198, 271, 272, 273, 274, 276, 277, 290, 301, 306, 309, 310, 311, 315, 317, 318, 327, 336, 337, 343, 381, 386, 387, 391, 392, 393, 394, 395, 396, 397, 398, 399, 400, 401, 416, 417, 418, 451, 477, 501, 511, 528, 529, 530, 531, 536, 537, 540, 542, 543, 580, 641, 645, 676, 681, 682, 684, 685, 686, 687, 688, 690, 691, 692, 742, 743, 744, 792, 800, 801, 808, 809, 810, 81…	Homo sapiens	12821935; 14499636
P35611	10, 11, 12, 16, 17, 61, 62, 63, 82, 107, 118, 201, 215, 228, 353, 355, 356, 357, 361, 363, 364, 365, 411, 441, 449, 463, 464, 468, 483, 489, 503, 515, 559, 580, 581, 598, 599, 665, 670, 671, 676, 677, 678, 681, 691, 700, 701, 712, 722, 737	Homo sapiens	11895774
P35626	21, 24, 25, 26, 27, 28, 29, 31, 32, 34, 47, 133, 143, 145, 146, 530, 548, 602, 651, 658, 659, 674	Homo sapiens	17179467
P37377	17, 18, 25, 28, 29, 30, 31, 39, 64, 67, 72, 73, 75, 79, 83, 84, 89, 125	Rattus norvegicus	12917442
P37397	5, 13, 126, 158, 183, 216, 218, 219, 220, 223, 244, 253, 292	Rattus norvegicus	11098148
P38936	1, 2, 102, 128	Homo sapiens	11264351
P40763	121, 122, 124, 125, 126, 127, 128, 129, 134, 139, 145, 159, 196, 204, 222, 276, 279, 285, 288, 347, 379, 388, 405, 598, 599, 600, 725	Homo sapiens	11861304
P42226	65, 82, 104, 172, 191, 211, 214, 243, 259, 284, 321, 324, 325, 349, 598, 673, 683, 698, 715, 716, 724, 755, 819, 842	Homo sapiens	18945965
P42229	69, 143, 152, 163, 166, 183, 186, 190, 191, 193, 199, 202, 204, 205, 208, 210, 223, 238, 241, 262, 265, 300, 317, 325, 343, 363, 378, 383, 384, 431, 436, 444, 520, 607, 687, 717, 722, 723, 768, 778, 786, 794	Homo sapiens	11861304
P42261	50, 124, 165, 308, 350, 401, 523, 578, 635, 654, 708, 757, 802, 804, 856, 857, 862, 863, 864, 868, 869, 870, 876, 888, 902	Homo sapiens	8809808
P42574	66, 70, 100, 152	Homo sapiens	10486259
P42768	2, 7, 20, 54, 55, 107, 108, 141, 149, 150, 154, 156, 157, 158, 159, 172, 216, 234, 239, 283, 308, 311, 312, 314, 340, 348, 357, 358, 376, 382, 454, 455, 456, 457, 462, 482, 484	Homo sapiens	11698281
P43405	2, 11, 82, 148, 149, 158, 182, 227, 271, 297, 306, 312, 313, 315, 318, 319, 405	Homo sapiens	10648173
P45379	41, 45, 52, 71, 79, 83, 113, 131, 141, 144, 146, 148, 151, 153, 155, 163, 165, 166, 173, 174, 175, 181, 182, 183, 189, 206, 207, 208, 210, 212, 214, 215, 222, 223, 247, 288, 295	Homo sapiens	16180082; 18823990
P46109	2, 8, 28, 29, 64, 105, 111, 171, 211, 213, 214, 217, 220, 225, 226, 228, 231, 234, 239	Homo sapiens	8943867
P46939	8, 91, 148, 151, 212, 267, 285, 286, 293, 367, 371, 398, 431, 445, 471, 496, 500, 556, 637, 643, 644, 645, 665, 666, 667, 668, 669, 670, 672, 696, 728, 732, 735, 738, 740, 777, 830, 832, 833, 835, 866, 867, 869, 905, 977, 1051, 1053, 1074, 1084, 1110, 1114, 1116, 1117, 1118, 1119, 1121, 1122, 1123, 1124, 1127, 1131, 1169, 1177, 1193, 1204, 1260, 1277, 1322, 1331, 1333, 1381, 1385, 1399, 1404, 140…	Homo sapiens	15871680; 16598790
P48452	1, 2, 5, 19, 73, 297, 392, 396, 397, 424, 430, 438, 445, 446, 451, 506, 508, 513, 514, 521	Bos taurus	15532547
P49023	19, 26, 44, 49, 78, 83, 88, 89, 91, 92, 93, 94, 95, 96, 97, 98, 99, 103, 118, 126, 133, 139, 143, 168, 191, 198, 225, 243, 249, 250, 251, 252, 253, 254, 255, 256, 257, 258, 259, 260, 261, 263, 264, 267, 270, 319, 320, 321, 324, 325, 339	Homo sapiens	12490576
P49446	17, 24, 34, 36, 37, 43, 44, 78, 79, 80, 82, 100, 101, 102, 103, 162, 207, 326, 370, 378, 414, 445, 619, 620, 621, 665, 667	Mus musculus	11429406
P49662	65, 93, 189, 191, 197, 278, 279, 282, 287, 351, 354, 356, 357, 361, 366	Homo sapiens	19931333
P49748	2, 7, 9, 11, 25, 28, 29, 48, 53, 61, 67, 70, 226, 229, 230, 231, 232, 234, 303, 401, 514, 516, 522, 538, 589, 590, 591, 619, 622, 646, 648, 649, 654	Homo sapiens	19483197
P49840	2, 3, 8, 17, 18, 20, 22, 23, 40, 47, 54, 57, 61, 64, 66, 71, 73, 76, 81, 84, 85, 108, 145, 390, 396, 431, 453, 454, 455, 456, 461, 462, 463, 474, 480, 481	Homo sapiens	19661623
P49841	1, 2, 3, 8, 18, 27, 39, 41, 42, 44, 45, 151, 368, 376, 386, 388, 391, 393, 394, 395, 396, 397, 398, 399, 401, 409, 413, 414, 415, 416, 417, 418, 419, 420	Homo sapiens	19661623
P49916	65, 185, 195, 199, 201, 204, 206, 208, 209, 213, 219, 220, 221, 227, 230, 236, 237, 238, 240, 241, 247, 248, 250, 394, 398, 401, 431, 442, 472, 474, 475, 476, 478, 479, 480, 742, 751, 832, 850, 851, 857, 862, 866, 867, 868, 869, 870, 872, 873, 874, 875, 876, 877, 878, 879, 883, 885, 886, 895, 896, 903, 909, 911, 916, 918, 980, 989, 990	Homo sapiens	11994275
P50148	37, 88	Homo sapiens	11126754
P52633	16, 19, 63, 65, 67, 68, 104, 115, 152, 191, 192, 211, 243, 276, 284, 312, 321, 325, 326, 327, 335, 343, 348, 349, 598, 651, 657, 673, 683, 686, 687, 700, 704, 709, 715, 746, 809, 814, 832	Mus musculus	15728494
P54284	21, 22, 28, 41, 45, 46, 47, 48, 53, 54, 55, 62, 128, 130, 134, 136, 137, 138, 139, 141, 142, 148, 150, 151, 158, 160, 166, 172, 182, 223, 230, 242, 244, 245, 247, 248, 249, 251, 304, 316, 399, 414, 415, 416, 417, 419, 445	Homo sapiens	16706839
P56405	2, 68, 161, 260	Rattus norvegicus	19193945
P56945	82, 90, 128, 137, 138, 143, 146, 147, 148, 149, 150, 165, 179, 192, 205, 234, 249, 267, 306, 348, 349, 387, 410, 411, 428, 430, 431, 433, 434, 435, 436, 437, 438, 439, 440, 441, 442, 443, 445, 446, 447, 467, 471, 479, 488, 490, 491, 493, 505, 509, 512, 513, 532, 538, 542, 594, 609, 611, 630, 632, 633, 634, 635, 637, 638, 679, 683, 697, 708, 771, 772, 778, 809, 831, 835, 836, 837, 841, 848, 865, 8…	Homo sapiens	14743392
P57780	30, 129, 165, 278, 330, 368, 451, 475, 518, 521, 592, 607, 613, 614, 643, 647, 651, 652, 655, 757, 772, 869, 907	Mus musculus	19920151
P60881	15, 22, 30, 121, 203, 204	Rattus norvegicus	15992386; 15471947; 18721885; 16351572
P61978	2, 3, 36, 37, 59, 81, 121, 124, 126, 171, 196, 221, 308, 310, 452	Homo sapiens	12951515
P62166	2, 5, 7, 17, 174	Homo sapiens	17581879
P63005	3, 12, 69, 209, 294, 298, 300, 302, 303, 304, 305	Mus musculus	19734909
P63329	1, 2, 5, 19, 73, 297, 392, 396, 397, 424, 430, 438, 445, 446, 451, 506, 508, 513, 514, 521	Rattus norvegicus	14624458; 19715754
P70313	2, 5, 8, 38, 39, 40, 41, 42, 49, 54, 59, 84, 109, 114, 115, 153, 165, 224, 302, 490, 491, 499, 505, 513, 534, 538, 541, 598, 599, 636, 637, 639, 642, 674, 723, 737, 739, 744, 764, 769, 772, 773, 774, 775, 780, 791, 832, 837, 865, 888, 890, 893, 921, 942, 943, 946, 1096, 1124, 1125, 1127, 1131, 1170, 1173, 1175, 1185	Mus musculus	18682401
P70315	2, 3, 9, 22, 56, 57, 140, 143, 151, 152, 155, 156, 158, 159, 160, 161, 162, 218, 236, 241, 285, 310, 313, 314, 316, 357, 365, 373, 374, 393, 394, 396, 473, 480, 500	Mus musculus	16723743
P70549	36, 113, 114, 142, 345, 357, 362, 370, 378, 380, 381, 383, 384, 387, 504, 551, 562, 654, 656, 661, 805, 813, 816, 826	Rattus norvegicus	19937813
P78310	200, 201, 203, 207, 289, 290, 291, 292, 294, 296, 299, 303, 304, 319, 322, 327, 330, 339, 340, 349, 354	Homo sapiens	15209509
P78356	7, 9, 10, 11, 12, 17, 22, 58, 122, 123, 124, 128, 161, 223, 226, 297, 382, 384, 385, 387, 390, 396, 403	Homo sapiens	15835925
P85972	17, 41, 48, 49, 53, 55, 56, 71, 95, 96, 183, 238, 339, 344, 349, 352, 357, 371, 375, 378, 379, 380, 389, 449, 463, 467, 471, 472, 474, 482, 483, 484, 488, 489, 559, 573, 575, 577, 584, 592, 596, 599, 612, 613, 641, 646, 651, 652, 653, 654, 655, 656, 659, 662, 666, 669, 670, 683, 757, 758, 759, 766, 779, 784, 791, 792, 858, 874, 930, 963, 965, 999, 1007, 1015, 1031, 1032, 1042, 1043	Rattus norvegicus	19659897
P97427	214, 232, 264, 265, 267, 275, 302, 303, 308, 311, 425, 492, 512, 513, 517, 518, 519, 520, 521, 522, 524, 525, 526, 527, 543, 559, 569, 572	Mus musculus	17672855
P97879	25, 28, 29, 30, 40, 48, 65, 81, 89, 183, 221, 247, 254, 264, 331, 397, 403, 404, 405, 406, 409, 410, 411, 412, 413, 414, 415, 417, 422, 429, 430, 439, 448, 452, 454, 461, 473, 475, 496, 497, 543, 544, 588, 591, 592, 728, 749, 755, 758, 759, 760, 763, 764, 802, 846, 847, 849, 877, 878, 880, 922, 923, 933, 936, 938, 942, 943, 948, 949, 950, 952, 953, 955, 958, 979, 1027, 1072, 1080, 1094, 1105	Rattus norvegicus	11413238; 15784649
B3DM99	57, 143, 194, 211, 331, 338, 384, 387, 389, 413, 418, 419, 479, 482, 652, 686, 770, 861, 896, 899, 900, 908, 909, 910, 911, 912, 913, 914, 915	Rattus norvegicus	20026269
C3VIX7	187, 192, 471, 520, 531, 536	Aplysia californica	19302474
O00161	5, 17, 124	Homo sapiens	12121992; 12494459
O00401	2, 5, 6, 7, 8, 21, 49, 138, 148, 149, 192, 197, 199, 202, 273, 274, 275, 276, 284, 307, 308, 319, 320, 321, 332, 333, 334, 335, 341, 352, 355, 356, 357, 359, 372, 424, 425, 426, 455, 456, 458, 461, 483	Homo sapiens	11698281
O08553	13, 216, 232, 260, 264, 265, 266, 267, 275, 302, 303, 308, 311, 387, 392, 393, 425, 492, 512, 513, 515, 516, 517, 518, 519, 520, 521, 522, 523, 525, 526, 527, 559, 569, 572	Mus musculus	17672855; 18052987; 19735446
O08769	2, 7, 8, 22, 23, 110, 113, 114, 120, 145, 160, 161, 165, 166, 170, 171, 185, 194	Rattus norvegicus	16824045
O14727	2, 44, 47, 49, 51, 52, 103, 104, 134, 144, 164, 272, 274, 354, 581, 583, 607, 716, 782, 899, 923, 1020, 1104, 1106, 1109, 1224	Homo sapiens	11579134
O15075	22, 23, 28, 31, 51, 55, 60, 100, 144, 158, 160, 161, 162, 163, 164, 165, 166, 167, 168, 169, 170, 171, 177, 199, 204, 205, 287, 288, 289, 290, 291, 292, 293, 294, 295, 296, 297, 298, 299, 300, 302, 303, 304, 305, 306, 308, 309, 310, 311, 312, 313, 314, 315, 316, 319, 321, 322, 323, 326, 328, 329, 330, 331, 332, 333, 334, 335, 336, 342, 345, 349, 350, 351, 353, 354, 355, 356, 357, 360, 362, 441, 6…	Homo sapiens	11473121
O15350	1, 3, 4, 5, 6, 7, 8, 43, 69, 76, 77, 78, 79, 80, 81, 82, 83, 84, 89, 94, 96, 99, 109, 110, 137, 138, 139, 142, 143, 144, 176, 239, 319, 322, 323, 324, 325, 326, 327, 328, 330, 331, 332, 341, 379, 395, 396, 397, 401, 431, 432, 439, 440, 446, 468, 470, 471, 473, 474, 475, 476, 477, 480, 481, 482, 561, 562, 564, 566, 570, 572, 578	Homo sapiens	15975558
O35346	21, 23, 25, 113, 184, 224, 228, 235, 328, 329, 368, 371, 673, 681, 689, 690, 694, 695, 696, 698, 745, 797, 816, 870, 889, 892, 936, 946, 1010, 1016, 1025, 1031, 1050	Rattus norvegicus	11069922; 17442274; 18680726
O35430	5, 40, 54, 57, 77, 99, 109, 135, 138, 140, 141, 144, 145, 203, 228, 233, 283, 284, 286, 288, 302, 328, 349, 363, 368, 408, 413, 416, 437, 439, 440, 445, 487, 493, 496, 497, 501, 502, 503, 505, 506, 507, 510, 511, 512, 532, 569, 570, 575, 576, 602, 603, 717, 799, 820	Rattus norvegicus	18007179
O35431	3, 5, 8, 9, 10, 11, 14, 15, 17, 245, 246, 247, 248, 249, 252, 272, 279, 280, 284, 285, 286, 310, 333, 334, 335, 341, 350, 384, 397, 403, 406, 407, 409, 410, 411, 412, 415, 417, 418, 443, 479, 513, 514, 608, 614, 628, 713, 719, 722, 731	Rattus norvegicus	18007179
O88480	8, 30, 35, 97, 100, 107, 235, 252, 253, 260, 320, 322, 323, 328, 347, 348, 349, 353, 393, 397, 398, 400, 401, 465, 524, 569, 652, 654, 655, 656, 731, 773, 777, 808, 809, 810, 843, 883, 928, 933, 964, 967, 1010, 1025, 1037, 1113, 1154, 1165, 1219, 1310, 1312, 1328, 1334, 1335, 1338, 1340, 1345, 1346, 1368, 1383, 1384, 1385, 1387, 1393, 1416, 1418, 1441, 1452, 1458, 1461, 1463, 1464, 1467, 1472, 14…	Rattus norvegicus	12114545
O95136	2, 5, 32, 35, 36, 65, 98, 99, 117, 224, 335, 341	Homo sapiens	19139947
O95477	106, 115, 133, 141, 230, 244, 263, 266, 273, 295, 297, 299, 301, 302, 373, 400, 643, 822, 944, 976, 1030, 1032, 1034, 1140, 1144, 1146, 1150, 1153, 1159, 1161, 1162, 1168, 1248, 1264, 1457, 1543, 1544, 1548, 1563, 1620, 1650, 1651, 1691, 1734, 1771, 1904, 2054, 2060, 2061, 2099, 2100, 2188, 2191, 2195, 2212, 2217, 2260	Homo sapiens	12511593; 19458386
O95760	1, 20, 71, 73, 114, 115	Homo sapiens	19596270
O96001	3, 6, 11, 51, 55, 65, 66, 72, 123, 135	Homo sapiens	19105197
O97792	94	Bos taurus	19884190; 20372982
Q00535	250	Homo sapiens	20506302
Q00960	26, 27, 28, 29, 30, 63, 159, 224, 267, 308, 524, 543, 544, 545, 621, 664, 884, 885, 890, 892, 912, 915, 916, 926, 1019, 1036, 1039, 1064, 1090, 1096, 1097, 1098, 1099, 1191, 1233, 1234, 1264, 1273, 1274, 1275, 1276, 1277, 1278, 1279, 1280, 1281, 1282, 1283, 1287, 1289, 1292, 1294, 1297, 1299, 1340, 1352, 1353, 1413, 1414, 1476	Rattus norvegicus	14672996; 15729144; 19759287
Q01728	3, 5, 111, 112, 140, 331, 352, 358, 361, 364, 369, 384, 519, 547, 700, 842, 849, 854, 857, 860, 870, 899	Rattus norvegicus	19937813
Q03017	1, 6, 9, 11, 12, 13, 14, 15, 16, 21, 29, 34, 35, 36, 37, 39, 40, 41, 43, 44, 45, 49, 60, 65, 78, 86, 89, 103, 104, 105, 107, 108, 109, 134, 135, 139, 148, 175, 178, 183, 184, 186, 189, 190, 191, 192, 193, 194, 195, 196, 197, 198, 199, 200, 201, 202, 203, 204, 205, 206, 207, 208, 209, 212, 276, 450, 457, 458, 459, 498	Drosophila melanogaster	19442719
Q04206	55, 56, 78, 130, 136, 137, 174, 228, 252, 253, 272, 309, 324, 325, 338, 339, 340, 341, 342, 343, 344, 376, 377, 379, 380, 381, 385, 388, 401, 403, 404, 405, 413, 414, 419, 421, 422, 478, 488, 506, 507, 513, 546, 550	Homo sapiens	16547594
Q05193	45, 49, 173, 190, 253, 306, 308, 447, 506, 507, 508, 510, 512, 723, 751, 753, 754, 772, 773, 776, 777, 778, 782, 783, 784, 786, 787, 789, 791, 794, 796, 797, 810, 816, 821, 826, 837, 838, 847, 849, 851, 852, 854, 855, 856, 857	Homo sapiens	16002400
Q05823	20, 21, 39, 154, 162, 165, 173, 406, 409, 543, 552, 609, 616, 618, 720, 737	Homo sapiens	15924878
Q06124	2, 31, 126, 211, 227, 230, 234, 263, 355, 502, 507, 510, 512, 537, 538, 561, 562, 588	Homo sapiens	20398180
Q06187	19, 20, 24, 185, 213, 217, 220, 295, 296, 318, 320, 374, 382, 387, 556, 562	Homo sapiens	11557038
Q06190	178, 263, 269, 271, 272, 280, 341, 354, 366, 367, 397, 399, 404, 434, 527, 528, 532, 541, 566, 616, 626, 632, 634, 638, 640, 641, 657, 658, 677, 684, 685, 686, 687, 691, 692, 706, 779, 1098, 1102, 1107, 1134, 1142	Homo sapiens	19555667
Q06190-2	44, 46, 56, 63, 64, 65, 66, 70, 71, 85, 158, 477, 481, 486, 513, 521	Homo sapiens	19555667
Q07440	1, 27, 45, 53, 101	Mus musculus	16094403
Q07864	4, 10, 27, 30, 33, 34, 36, 132, 175, 192, 321, 382, 425, 433, 456, 611, 687, 691, 711, 748, 854, 884, 889, 914, 923, 924, 953, 1055, 1056, 1058, 1061, 1091, 1100, 1155, 1197, 1199, 1201, 1203, 1204, 1246, 1262, 1288, 1289, 1291, 1294, 1296, 1297, 1328, 1415, 1516, 1521, 1527, 1594, 1597, 1695, 1749, 1775, 1776, 1777, 2026, 2027, 2034, 2039, 2042, 2075, 2076, 2080, 2084	Homo sapiens	11058115
Q08189	2, 26, 33, 61, 66, 67, 69, 71, 74, 77, 78, 89, 105, 124, 127, 129, 412, 417, 453, 458, 461, 469, 470, 471, 478, 672, 684	Mus musculus	12859959
Q08290	2, 7, 15, 76, 121, 128, 129, 139, 158, 183, 216, 218, 220, 221, 223, 252, 261	Rattus norvegicus	11098148
Q13362	14, 105, 261, 418, 446, 452, 453, 459, 481, 483, 493	Homo sapiens	19029949
Q13492	2, 11, 18, 19, 20, 21, 26, 166, 268, 276, 295, 297, 298, 299, 300, 301, 302, 303, 304, 306, 307, 308, 310, 311, 315, 325, 329, 332, 336, 339, 347, 355, 356, 357, 358, 362, 363, 364, 369, 370, 377, 378, 385, 386, 387, 388, 415, 418, 431, 450, 452, 456, 458, 459, 460, 461, 477, 523, 526, 528, 529, 564, 592, 598, 618, 623, 630	Homo sapiens	11460887; 11795487
Q15078	6, 31, 66, 67, 68, 69, 71, 72, 82, 98, 99, 105, 107, 115, 116, 118, 119, 120, 121, 123, 124, 125, 126, 127, 131, 134, 135, 137, 143, 145, 146, 153, 276	Homo sapiens	10748088
Q15172	1, 2, 3, 4, 5, 8, 9, 10, 11, 12, 13, 14, 15, 16, 17, 31, 33, 34, 36, 37, 38, 39, 40, 41, 42, 44, 45, 46, 47, 48, 50, 52, 54, 71, 97, 117, 133, 353, 369, 434, 442, 446, 450, 471, 477, 481, 484	Homo sapiens	19029949
Q15853	16, 17, 18, 19, 20, 21, 22, 23, 52, 53, 55, 56, 102, 103, 105, 107, 112, 115, 123, 130, 131, 132, 138, 159, 162, 179, 182, 184, 185, 187, 189, 191, 209, 214, 216, 240, 244, 299, 301, 322, 329	Homo sapiens	19491096
Q16555	13, 216, 232, 260, 264, 265, 266, 275, 302, 303, 308, 311, 387, 392, 393, 425, 492, 512, 513, 515, 516, 517, 518, 519, 520, 521, 522, 523, 525, 526, 527, 559, 569, 572	Homo sapiens	16787405; 17122138
Q16611	3, 4, 5, 6, 35, 53, 61	Homo sapiens	17157251
Q16665	14, 18, 24, 25, 26, 27, 28, 29, 30, 31, 164, 185, 309, 328, 329, 375, 391, 426, 455, 456, 457, 463, 464, 465, 471, 479, 496, 498, 504, 506, 507, 508, 509, 510, 513, 514, 545, 584, 587, 591, 592, 593, 594, 596, 597, 600, 601, 602, 603, 608, 611, 612, 616, 617, 618, 619, 621, 622, 625, 651, 654, 655, 656, 660, 662, 663, 665, 666, 667, 671, 679, 695, 699, 705, 723, 738	Homo sapiens	16421254
Q2NL51	2, 3, 8, 17, 18, 20, 22, 23, 40, 47, 54, 57, 61, 64, 66, 71, 73, 74, 76, 81, 84, 85, 108, 145, 371, 391, 397, 432, 457, 458, 459, 465, 468, 469, 470, 486, 487, 488, 489, 490	Mus musculus	17569662
Q61146	1, 2, 7, 164, 206, 207, 305, 307, 330, 333, 374, 378, 383, 384, 385, 391, 431, 446, 484, 487, 510	Mus musculus	19154987
Q62188	13, 156, 159, 198, 214, 232, 264, 265, 266, 275, 302, 303, 308, 311, 327, 329, 336, 349, 429, 492, 507, 517, 520, 523, 524, 525, 541, 555, 557, 567, 568, 570	Mus musculus	17672855
Q62696	7, 29, 31, 88, 93, 94, 95, 96, 98, 100, 101, 114, 146, 164, 169, 190, 194, 195, 288, 297, 391, 400, 427, 429, 430, 437, 440, 450, 520, 526, 528, 529, 531, 532, 533, 534, 542, 568, 569, 570, 571, 573, 575, 576, 577, 578, 584, 638, 648, 650, 655, 660, 691, 719, 804, 808, 826, 856	Rattus norvegicus	15784649
Q62952	13, 156, 198, 214, 232, 264, 265, 266, 275, 302, 303, 308, 311, 327, 329, 336, 349, 429, 492, 507, 517, 520, 523, 524, 525, 541, 555, 557, 567, 568, 570	Rattus norvegicus	16135096
Q63617	6, 7, 8, 51, 71, 72, 91, 126, 143, 164, 165, 189, 190, 212, 254, 299, 300, 310, 320, 321, 368, 373, 418, 423, 424, 427, 428, 430, 517, 554, 578, 590, 599, 604, 605, 610, 612, 632, 633, 634, 662, 663, 671, 691, 738, 767, 768, 772, 776, 879, 880, 925, 931, 940, 946, 956, 973, 987, 988, 989, 991	Rattus norvegicus	18094145
Q641Y5	69, 102, 387, 458, 493, 535, 600, 607, 608, 615	Rattus norvegicus	18311843
Q6WKZ4	12, 31, 56, 60, 62, 79, 85, 129, 190, 194, 195, 218, 220, 221, 227, 230, 232, 235, 236, 239, 240, 241, 247, 273, 274, 276, 284, 287, 313, 336, 341, 342, 343, 344, 347, 362, 376, 382, 384, 385, 391, 392, 393, 398, 416, 421, 423, 424, 425, 426, 430, 431, 432, 434, 437, 438, 440, 476, 492, 493, 495, 496, 499, 519, 520, 528, 536, 537, 543, 552, 553, 555, 558, 559, 562, 565, 568, 573, 574, 577, 589, 5…	Homo sapiens	15769254
Q8CBW3	48, 51, 56, 59, 66, 87, 94, 113, 125, 172, 173, 174, 178, 179, 180, 181, 221, 224, 233, 234, 239, 241, 243, 244, 246, 247, 249, 251, 252, 254, 258, 265, 270, 271, 273, 276, 277, 288, 292, 297, 298, 299, 300, 301, 302, 303, 304, 306, 307, 308, 310, 313, 315, 316, 317, 323, 334, 335, 336, 337, 363, 364, 366, 368	Mus musculus	15178460
Q8CHE4	5, 10, 11, 12, 13, 23, 26, 38, 47, 51, 75, 76, 77, 82, 84, 85, 87, 111, 114, 115, 116, 117, 118, 119, 120, 121, 122, 123, 124, 125, 126, 127, 128, 129, 130, 131, 133, 135, 136, 137, 161, 235, 249, 258, 260, 261, 264, 291, 298, 307, 319, 321, 324, 341, 342, 343, 344, 345, 349, 365, 375, 376, 387, 401, 410, 418, 421, 422, 428, 496, 535, 539, 591, 596, 660, 760, 844, 924, 931, 955, 956, 1029, 1124, …	Mus musculus	17382888
Q8MKI3	18, 20, 21, 22, 23, 50, 57, 103, 113, 116, 118, 120, 123, 125, 127, 135, 138, 145, 147, 155, 161, 164, 184, 185, 188, 192, 193, 245, 254, 258, 259, 260	Bos taurus	19329480
Q8VHX6	14, 30, 102, 264, 278, 340, 380, 461, 462, 484, 511, 576, 704, 781, 872, 960, 976, 982, 992, 1009, 1028, 1057, 1079, 1097, 1124, 1160, 1167, 1216, 1255, 1257, 1290, 1298, 1385, 1459, 1479, 1524, 1544, 1545, 1551, 1552, 1553, 1811, 1864, 1959, 1961, 1979, 1983, 2026, 2027, 2078, 2142, 2143, 2144, 2149, 2176, 2179, 2180, 2181, 2186, 2188, 2195, 2203, 2215, 2247, 2248, 2250, 2252, 2253, 2254, 2255, …	Mus musculus	14506720
Q8WWW0	2, 3, 4, 9, 34, 45, 51, 59, 60, 61, 64, 65, 66, 67, 68, 69, 70, 71, 81, 92, 96, 107, 180, 190, 191, 203, 208, 209, 299, 393, 394, 396, 410, 414	Homo sapiens	19098985
Q8WZ42	2, 3, 4, 8, 9, 13, 30, 49, 55, 66, 81, 89, 90, 91, 98, 100, 101, 116, 117, 118, 124, 129, 177, 183, 184, 185, 208, 209, 210, 214, 215, 217, 220, 222, 264, 266, 272, 278, 279, 280, 281, 282, 287, 288, 289, 297, 305, 306, 311, 313, 314, 316, 319, 320, 322, 329, 335, 336, 337, 338, 339, 340, 365, 366, 367, 368, 371, 393, 395, 396, 397, 398, 399, 400, 401, 402, 403, 404, 405, 407, 410, 412, 414, 417,…	Homo sapiens	16180082
Q91XJ1	2, 5, 6, 7, 8, 10, 11, 12, 14, 42, 47, 48, 49, 50, 55, 64, 79, 90, 98, 179, 214, 221, 224, 235, 289, 405	Rattus norvegicus	18311843; 19778902
Q92558	42, 45, 77, 82, 177, 179, 181, 183, 184, 185, 208, 236, 253, 313, 314, 319, 321, 324, 338, 341, 342, 343, 344, 345, 346, 347, 348, 351, 352, 353, 362, 364, 367, 369, 401, 402, 421, 422, 424, 446, 447, 449, 456, 459, 461, 503, 523	Homo sapiens	15280206; 18765479
Q99814	2, 8, 9, 11, 13, 14, 15, 16, 18, 19, 26, 163, 185, 186, 363, 390, 401, 431, 448, 450, 451, 452, 455, 457, 462, 466, 467, 468, 469, 470, 471, 472, 473, 474, 475, 476, 477, 478, 479, 480, 481, 482, 483, 593, 596, 601, 615, 632, 634, 637, 638, 663, 680, 688, 709, 723, 797, 814, 820, 827	Homo sapiens	19147445
Q99972	38, 59, 72, 75, 84, 86, 89, 93, 96, 114, 118, 125, 132, 133, 135, 139, 146, 160, 167, 171, 178, 181, 193, 220, 223, 228, 229, 237, 355, 412, 444	Homo sapiens	19696176
Q9BV36	37, 40, 47, 53, 133, 142, 146, 178, 183, 213, 215, 220, 221, 255, 264, 274, 288, 294, 332, 333, 335, 336, 337, 338, 339, 345, 393, 401, 407, 409, 412, 420, 422, 439, 442, 445, 473, 477, 478, 480, 484, 487, 494, 499, 531, 556, 577, 591	Homo sapiens	15145961
Q9EPI6	2, 7, 9, 12, 14, 15, 17, 19, 20, 21, 22, 24, 25, 27, 34, 75, 93, 95, 96, 105, 125, 137, 142, 147, 202, 235, 236, 239, 249, 254, 255, 256, 277, 281, 284, 361, 498	Rattus norvegicus	19608740
Q9EQF6	3, 39, 149, 225, 235, 257, 258, 268, 331, 342, 378, 386, 414, 416, 417, 418, 465, 536, 537, 552, 553	Mus musculus	17672855
Q9HBL0	2, 4, 48, 71, 134, 142, 222, 318, 376, 383, 384, 389, 390, 409, 410, 411, 412, 414, 417, 418, 419, 426, 430, 431, 432, 433, 441, 464, 471, 472, 474, 475, 479, 493, 517, 520, 523, 536, 571, 574, 610, 623, 627, 641, 644, 648, 656, 657, 658, 659, 660, 661, 676, 677, 678, 685, 686, 706, 723, 729, 732, 745, 750, 751, 752, 753, 754, 755, 760, 761, 768, 785, 786, 816, 817, 820, 826, 827, 832, 833, 837, …	Homo sapiens	11023826
Q9JHK1	44, 86, 90, 95, 97, 99, 128, 130, 131, 220, 314, 349, 368, 371, 419	Rattus norvegicus	20333497
Q9JHX4	20, 79, 80, 87, 99, 188, 190, 223, 231, 257, 276, 351, 463	Rattus norvegicus	19646546
Q9NS23	2, 20, 25, 27, 35, 38, 147, 179, 183, 184, 201, 203, 209	Homo sapiens	19098985
Q9QVP9	5, 9, 15, 17, 71, 222, 231, 235, 239, 290, 293, 323, 336, 374, 699, 721, 722, 755, 764, 797, 809, 812, 852, 853, 866, 940, 941, 963, 966, 969, 978, 984, 1003, 1004	Mus musculus	16723743
Q9QYF3	7, 151, 170, 187, 198, 348, 349, 387, 392, 398, 581, 586, 603, 606, 607, 608, 609, 613, 614, 616, 621, 626, 682, 837, 838, 845, 909, 965, 977, 981, 996, 1000, 1003, 1010, 1017, 1024, 1028, 1035, 1056, 1057, 1104, 1117, 1119, 1145, 1166, 1184, 1185, 1187, 1190, 1212, 1226, 1232, 1233, 1238, 1253, 1270, 1278, 1327, 1330, 1332, 1336, 1341, 1348, 1352, 1358, 1363, 1403, 1417, 1508, 1511, 1579, 1612, …	Rattus norvegicus	12890495; 15337275
Q9R0T4	115, 144, 145, 154, 183, 225, 289, 310, 340, 360, 475, 514, 549, 795, 796, 827, 850, 851, 853, 854	Rattus norvegicus	19659897
Q9UBK2	70, 97, 122, 126, 130, 131, 177, 237, 245, 246, 247, 248, 250, 252, 257, 258, 259, 289, 295, 297, 298, 311, 322, 323, 324, 333, 337, 338, 340, 343, 345, 346, 355, 359, 365, 373, 442, 448, 450, 459, 535, 550, 558, 559, 566, 567, 568, 569, 570, 571, 572, 573, 579, 584, 587, 588, 589, 590, 592, 593, 594, 595, 596, 598, 613, 628, 629, 630, 658, 662, 664, 666, 667, 668, 669, 671, 797	Homo sapiens	18718443
Q9UPY6	38, 42, 45, 84, 96, 107, 109, 110, 112, 114, 115, 116, 177, 179, 180, 181, 182, 183, 187, 189, 193, 196, 200, 227, 229, 239, 249, 270, 285, 286, 296, 297, 298, 299, 302, 304, 305, 317, 318, 319, 322, 328, 358, 364, 366, 377, 378, 379, 380, 382, 383, 393, 394, 399, 415, 420, 432, 446, 462, 464, 466	Homo sapiens	15280206
Q9WV60	1, 2, 3, 8, 18, 27, 39, 41, 42, 44, 45, 151, 368, 376, 386, 387, 388, 393, 394, 395, 396, 397, 398, 399, 401, 409, 411, 413, 414, 415, 416, 417, 418, 419, 420	Mus musculus	17569662
Q9Y4H2	1, 2, 7, 65, 66, 67, 85, 87, 151, 152, 156, 157, 162, 164, 165, 172, 179, 187, 308, 309, 310, 311, 312, 313, 314, 315, 317, 318, 329, 340, 347, 348, 349, 350, 362, 372, 373, 374, 377, 378, 379, 380, 381, 384, 385, 386, 387, 391, 406, 431, 432, 436, 437, 441, 442, 443, 446, 447, 448, 449, 450, 451, 452, 455, 456, 457, 458, 459, 484, 485, 486, 487, 488, 489, 490, 491, 492, 524, 525, 526, 568, 579, …	Homo sapiens	12821935
Q9Y6W5	22, 41, 66, 69, 76, 106, 182, 183, 220, 222, 223, 254, 255, 256, 257, 265, 266, 287, 293, 295, 296, 297, 298, 299, 307, 362, 388, 389, 422, 423, 428, 434	Homo sapiens	15280206
