# Supplementary material for: GPS-CCD: A Novel Computational Program for the Prediction of Calpain Cleavage Sites
Source: PLoS One. 2011 Apr 20;6(4):e19001. doi: 10.1371/journal.pone.0019001 (PMC3080405; doi:10.1371/journal.pone.0019001)
Supplement: Table S3 — The top 15 most enriched processes, functions and localizations of human calpain cleavage substrates. From Table S1 and Table S2, we collected 176 human calpain targets. The human proteome contains 18,262 proteins which have at least one GO term. a. the number of proteins annotated; b. the proportion of proteins annotated; c. E-ratio, enrichment ratio. (XLS) [file pone.0019001.s003.xls]

## Sheet: Supplementary Table S3
Table S3 - The top 15 most enriched processes, functions and localizations of human calpain cleavage substrates. From Table S1 and Table S2, we collected 176 human calpain targets. The human proteome contains 18,262 proteins which have at least on GO term. a. the number of proteins annotated; b. the proportion of proteins annotated; c. E-ratio, enrichment ratio.
Description of GO term	Substrates		Proteome		E-ratioc	P-value
	Num.a	Per.b	Num.	Per.
The top 15 most enriched processes in calpain cleavage substrates
Release of cytochrome c from mitochondria (GO:0001836)	9	0.05	21	0.00115	43.481	1.91e-13
Response to drug (GO:0042493)	18	0.1	240	0.013142	7.60917	2.79e-11
Regulation of mitochondrial membrane permeability (GO:0046902)	6	0.033333	9	0.000493	67.637	6.91e-11
Regulation of mitochondrial membrane potential (GO:0051881)	6	0.033333	10	0.000548	60.8733	1.71e-10
Response to corticosterone stimulus (GO:0051412)	6	0.033333	18	0.000986	33.8185	1.42e-08
Response to calcium ion (GO:0051592)	8	0.044444	47	0.002574	17.269	1.73e-08
Response to organic nitrogen (GO:0010243)	7	0.038889	33	0.001807	21.5209	2.77e-08
Negative regulation of apoptosis (GO:0043066)	12	0.066667	152	0.008323	8.00965	3.57e-08
Signal transduction (GO:0007165)	32	0.177778	1107	0.060618	2.93277	3.57e-08
Response to organic cyclic substance (GO:0014070)	10	0.055556	96	0.005257	10.5683	3.65e-08
Muscle contraction (GO:0006936)	10	0.055556	98	0.005366	10.3526	4.46e-08
Response to oxidative stress (GO:0006979)	10	0.055556	104	0.005695	9.75534	7.9e-08
G1/S transition of mitotic cell cycle (GO:0000082)	7	0.038889	42	0.0023	16.9093	1.62e-07
Regulation of apoptosis (GO:0042981)	10	0.055556	118	0.006462	8.59793	2.62e-07
Anti-apoptosis (GO:0006916)	12	0.066667	183	0.010021	6.65282	2.75e-07
The top 15 most enriched functions in calpain cleavage substrates
Protein binding (GO:0005515)	150	0.833333	6554	0.358887	2.32199	1.76e-39
Identical protein binding (GO:0042802)	23	0.127778	345	0.018892	6.7637	4.9e-13
Protein heterodimerization activity (GO:0046982)	17	0.094444	216	0.011828	7.98493	4.76e-11
Actin binding (GO:0003779)	19	0.105556	293	0.016044	6.57903	9.5e-11
Protein kinase binding (GO:0019901)	13	0.072222	121	0.006626	10.9002	2.08e-10
Calmodulin binding (GO:0005516)	13	0.072222	141	0.007721	9.35406	1.42e-09
Transcription factor binding (GO:0008134)	13	0.072222	173	0.009473	7.62383	1.71e-08
Actin filament binding (GO:0051015)	8	0.044444	50	0.002738	16.2329	2.87e-08
Structural constituent of cytoskeleton (GO:0005200)	9	0.05	74	0.004052	12.3392	4.58e-08
Protein phosphatase binding (GO:0019903)	6	0.033333	26	0.001424	23.4128	1.65e-07
Tau-protein kinase activity (GO:0050321)	3	0.016667	4	0.000219	76.0917	3.74e-06
Protein complex binding (GO:0032403)	8	0.044444	94	0.005147	8.63452	4.12e-06
Calcium ion binding (GO:0005509)	20	0.111111	630	0.034498	3.22081	4.26e-06
Beta-catenin binding (GO:0008013)	6	0.033333	46	0.002519	13.2333	5.7e-06
Signal transducer activity (GO:0004871)	13	0.072222	293	0.016044	4.50144	7.03e-06
The top 15 most enriched localizations in calpain cleavage substrates
Cytoplasm (GO:0005737)	111	0.616667	4600	0.251889	2.44817	3.08e-25
Cytosol (GO:0005829)	58	0.322222	1280	0.070091	4.5972	6.78e-24
Actin cytoskeleton (GO:0015629)	14	0.077778	137	0.007502	10.3677	8.1e-11
Axon (GO:0030424)	13	0.072222	129	0.007064	10.2242	4.67e-10
Nucleoplasm (GO:0005654)	20	0.111111	470	0.025737	4.31726	4.27e-08
Cytoskeleton (GO:0005856)	23	0.127778	656	0.035922	3.55713	1.34e-07
Lamellipodium (GO:0030027)	8	0.044444	75	0.004107	10.8219	7.33e-07
Mitochondrial outer membrane (GO:0005741)	8	0.044444	82	0.00449	9.8981	1.46e-06
Focal adhesion (GO:0005925)	8	0.044444	87	0.004764	9.32925	2.29e-06
Insoluble fraction (GO:0005626)	6	0.033333	40	0.00219	15.2183	2.45e-06
Plasma membrane (GO:0005886)	55	0.305556	3043	0.16663	1.83373	2.64e-06
Z disc (GO:0030018)	6	0.033333	47	0.002574	12.9518	6.48e-06
Ruffle membrane (GO:0032587)	5	0.027778	29	0.001588	17.4923	8.63e-06
Cortical cytoskeleton (GO:0030863)	4	0.022222	18	0.000986	22.5457	2.51e-05
Protein complex (GO:0043234)	9	0.05	158	0.008652	5.77911	2.74e-05
